# Supplementary material for: PEG-OligoRNA Hybridization of mRNA for Developing Sterically Stable Lipid Nanoparticles toward In Vivo Administration
Source: Molecules. 2019 Apr 3;24(7):1303. doi: 10.3390/molecules24071303 (PMC6479949; doi:10.3390/molecules24071303)
Supplement: Supplementary file 1 [file molecules-24-01303-s001.zip]

Archive with 11 entries (10 files):
- SupplementarySU_rev.pdf
- __MACOSX/
- __MACOSX/._SupplementarySU_rev.pdf
- VideoS3.mov
- __MACOSX/._VideoS3.mov
- VideoS2.mov
- __MACOSX/._VideoS2.mov
- VideoS1.mov
- __MACOSX/._VideoS1.mov
- VideoS4.mov
- __MACOSX/._VideoS4.mov
